# Supplementary material for: Habitat Utilization Preference by Small Mammals Is Associated With Geomorphic and Soil Properties: A Case Study of the Plateau Pika From the Eastern Qinghai‐Tibet Plateau
Source: Ecol Evol. 2026 Jun 8;16(6):e73812. doi: 10.1002/ece3.73812 (PMC13243884; doi:10.1002/ece3.73812)
Supplement: Supplementary file 1 — Table S1: Raw data of geomorphic properties, soil characteristics, and plateau pika burrow density (number of burrows/hm2) measured across the surveyed study sites. [file ECE3-16-e73812-s001.csv]

Research region	Number of burrow/hm2	Landform	Soil texture	Soil moisture	Soil organic matter	Distance from habitat to water	Soil depth	Slope degree	Slope direction	Type of water source
Maqu County	2348	Beach	Loam	18.4	11.4	136	54	0	No aspect	Running
Maqu County	1844	Terrace	Loam	22.6	12.4	158	63	0	No aspect	Running
Maqu County	1240	Valley	Loam	17.4	5.7	94	58	0	No aspect	Running
Maqu County	1962	Beach	Clay?loam	31.4	15.6	162	52	1	No aspect	Running
Maqu County	1444	Mountain	Loam	14.8	6.5	586	24	8	South	Running
Maqu County	1012	Valley	Clay?loam	34.6	14.6	24	68	1	No aspect	Running
Maqu County	1572	Mountain	Sandy?loam	6.4	5.9	178	34	14	South	Running
Maqu County	952	Valley	Loam	24.8	12.5	13	61	1	No aspect	Running
Maqu County	1872	Beach	Clay?loam	28.2	17.5	436	47	0	No aspect	Stagnant
Maqu County	1952	Beach	Loam	12.5	12.4	216	58	0	No aspect	Stagnant
Maqu County	1688	Beach	Sandy?loam	7.4	5.1	357	43	2	No aspect	Stagnant
Maqu County	1676	Terrace	Clay?loam	42.1	23.5	8	62	3	No aspect	Running
Maqu County	852	Valley	Loam	16.7	7.8	119	75	3	No aspect	Running
Maqu County	1732	Beach	Clay?loam	21.7	16.6	254	42	1	No aspect	Stagnant
Maqu County	2152	Beach	Loam	13.5	13.2	145	49	0	No aspect	Running
Maqu County	1340	Terrace	Sandy?loam	8.3	5.4	537	65	3	No aspect	Running
Maqu County	2292	Beach	Clay?loam	25.5	14.7	325	52	0	No aspect	Stagnant
Maqu County	784	Valley	Sandy?loam	12.4	5.3	54	32	1	No aspect	Running
Maqu County	1548	Terrace	Clay?loam	24.4	17.9	287	67	0	No aspect	Stagnant
Maqu County	1476	Mountain	Loam	13.5	8.7	485	36	9	Southwest	Running
Maqu County	1832	Beach	Sandy?loam	14.4	6.7	175	56	0	No aspect	Running
Maqu County	1656	Beach	Clay?loam	19.7	15.6	164	32	6	No aspect	Stagnant
Maqu County	1864	Beach	Clay?loam	33.2	14.6	242	56	7	No aspect	Running
Maqu County	944	Valley	Sandy?loam	15.7	6.7	176	64	5	No aspect	Running
Maqu County	1640	Beach	Sandy?loam	16.7	5.7	245	36	6	No aspect	Running
Maqu County	1852	Beach	Loam	22.5	16.8	258	43	6	No aspect	Stagnant
Maqu County	1584	Beach	Loam	13.3	14.2	165	50	4	No aspect	Running
Maqu County	2144	Beach	Clay?loam	24.7	15.6	150	34	0	No aspect	Stagnant
Maqu County	1264	Terrace	Clay?loam	36.1	21.5	9	53	3	No aspect	Running
Maqu County	1964	Beach	Loam	15.4	12.6	176	44	0	No aspect	Running
Maqu County	1344	Terrace	Sandy?loam	7.1	6.1	321	57	4	No aspect	Stagnant
Maqu County	1688	Beach	Loam	16.4	14.6	157	57	2	No aspect	Running
Maqu County	692	Valley	Clay?loam	35.1	14.9	64	125	1	No aspect	Running
Maqu County	1320	Terrace	Sandy?loam	15.2	8.3	46	42	7	No aspect	Running
Maqu County	1956	Beach	Loam	11.4	9.4	234	78	3	No aspect	Stagnant
Maqu County	1144	Terrace	Sandy?loam	17.3	8.3	52	41	4	No aspect	Running
Maqu County	968	Terrace	Loam	24.5	11.5	112	35	2	No aspect	Running
Luqu County	1284	Terrace	Loam	27.1	13.5	59	62	3	No aspect	Running
Luqu County	2364	Beach	Clay?loam	31.7	13.6	250	54	4	No aspect	Stagnant
Luqu County	1320	Terrace	Loam	16.7	8.9	67	55	4	No aspect	Running
Luqu County	2576	Beach	Clay?loam	27.8	18.5	285	47	2	No aspect	Stagnant
Luqu County	1472	Terrace	Loam	14.5	14.5	132	68	3	No aspect	Running
Luqu County	1124	Mountain	Sandy?loam	5.3	6.1	137	35	8	Southeast	Running
Luqu County	1952	Beach	Loam	24.9	9.2	389	48	0	No aspect	Stagnant
Luqu County	1236	Terrace	Clay?loam	23.7	16.9	267	53	4	No aspect	Running
Luqu County	656	Valley	Sandy?loam	16.4	5.7	145	63	2	No aspect	Running
Luqu County	1256	Terrace	Sandy?loam	15.4	6.4	29	58	3	No aspect	Running
Luqu County	712	Valley	Clay?loam	45.1	15.9	46	83	2	No aspect	Running
Luqu County	1852	Beach	Loam	12.1	11.4	239	47	1	No aspect	Stagnant
Luqu County	1132	Terrace	sandy?soil	8.4	3.2	278	54	3	No aspect	Stagnant
Luqu County	2268	Beach	Loam	11.2	17.7	141	87	7	No aspect	Running
Luqu County	1048	Terrace	Sandy?loam	8.4	6.1	413	42	5	No aspect	Stagnant
Luqu County	984	Valley	sandy?soil	6.3	4.6	358	26	0	No aspect	Running
Luqu County	1124	Mountain	Sandy?loam	7.3	4.1	125	41	8	South	Running
Luqu County	2104	Beach	Clay?loam	22.2	14.5	456	37	2	No aspect	Stagnant
Luqu County	1324	Terrace	Loam	13.4	8.4	53	35	4	No aspect	Running
Luqu County	1864	Beach	Loam	11.5	12.2	125	65	4	No aspect	Running
Luqu County	872	Valley	Loam	18.4	7.3	131	47	3	No aspect	Running
Luqu County	1904	Beach	Loam	26.4	6.9	48	51	4	No aspect	Running
Luqu County	1032	Valley	Sandy?loam	14.7	7.9	153	53	4	No aspect	Running
Xiahe County	1124	Mountain	Sandy?loam	4.3	6.7	249	32	7	Southeast	Running
Xiahe County	1640	Beach	Loam	23.5	14.8	368	53	0	No aspect	Stagnant
Xiahe County	692	Valley	sandy?soil	5.8	5.4	416	41	0	No aspect	Running
Xiahe County	1324	Mountain	Sandy?loam	12.6	6.8	75	37	8	South	Running
Xiahe County	1840	Beach	Loam	21.4	11.6	187	47	1	No aspect	Running
Xiahe County	984	Terrace	Loam	12.5	12.4	334	63	2	No aspect	Running
